# Supplementary material for: Molecular markers reveal diversity in composition of Megastigmus (Hymenoptera: Megastigmidae) from eucalypt galls
Source: Ecol Evol. 2020 Sep 25;10(20):11565–78. doi: 10.1002/ece3.6791 (PMC7593149; doi:10.1002/ece3.6791)
Supplement: Supplementary file 2 — Appendix S2 [file ECE3-10-11565-s002.xlsx]

## Sheet: Le et al
Voucher ID	Collection date	Locality	Species ID	Male/female	COI haplotype	Use in ABGD?	Note for COI	28S sequence retrieved	Accession number. COI/Numt	Accession number. 28S
HE003	2014-03-04	Australia: Bungawalbin NSW	Megastigmus lawsoni 4	female	Unspecified	No (pseudogene)		Yes	MT383733	MT383677
HE005	2015-09-29	Australia: Abercorn QLD	Megastigmus zvimendeli	female	haplotype 2	Yes	manually assembled	No	MN165914	n.a
HE006	2015-09-27	Australia: Cooloola QLD	Megastigmus sp. 1	male	haplotype 1	Yes	manually assembled	Yes	MT375387	MT383678
HE008	2015-05-19	Australia: Lennox Head NSW	Megastigmus zvimendeli	male	Unspecified	No (amplification failed)		Yes	n.a	MN165877
HE009	2015-09-28	Australia: Rawbele QLD	Megastigmus lawsoni 2	female		Yes	manually assembled	Yes	MT375388	MT383679
HE049	2013-08-01	South Africa	Megastigmus zebrinus	female	haplotype 1	Yes	manually assembled	Yes	MN165915	MN165878
HE050	2013-08-01	South Africa	Megastigmus pretorianensis	male	haplotype 1	Yes	manually assembled	Yes	MN165948	MN165879
HE052	2013-08-01	South Africa	Megastigmus zebrinus	male	haplotype 1	Yes		Yes	MT380065	MT383680
HE054	2015-07-23	Australia: Lennox Head NSW	Megastigmus sp. 2	male	haplotype 1	Yes		Yes	MT380066	MT383681
HE055	2015-07-23	Australia: Lennox Head NSW	Megastigmus zvimendeli	male	haplotype 3	Yes	manually assembled	Yes	MN165916	MN165880
HE056	2015-07-23	Australia: Lennox Head NSW	Megastigmus zvimendeli	male	haplotype 3	Yes	manually assembled	Yes	MN165917	MN165881
HE057	2015-07-23	Australia: Lennox Head NSW	Megastigmus lawsoni 4	male	Unspecified	No (pseudogene)		Yes	MT383734	MT383682
HE058	2016-01-20	Australia: Casino NSW	Megastigmus sp. 1	male	haplotype 1	No (insufficient length)		Yes	MT380067	MT383683
HE059	2016-01-20	Australia: Casino NSW	Megastigmus sp. 1	male	haplotype 1	Yes		Yes	MT380068	MT383684
HE060	2014-03-23	Australia: Miva QLD	Megastigmus sp. 1	male	haplotype 1	Yes		Yes	MT380069	MT383685
HE061	2014-03-23	Australia: Maroochydore QLD	Megastigmus lawsoni 4	male		No (amplification failed)		Yes	n.a	MT383686
HE062	2015-02-24	Australia: Maroochydore QLD	Megastigmus zvimendeli	male	haplotype 3	Yes	manually assembled	Yes	MN165918	MN165882
HE064	2015-05-15	Australia: Killarney QLD	Megastigmus lawsoni 4	male	Unspecified	No (pseudogene)		Yes	MT383735	MT383687
HE067	2015-09-30	Australia: Kandaga QLD	Megastigmus sp. 1	male	haplotype 1	Yes	manually assembled	Yes	MT375389	MT383688
HE068	2015-05-13	Australia: Maroochydore QLD	Megastigmus sp. 2	male	haplotype 2	Yes		Yes	MT380070	MT383689
HE069	2013-08-01	South Africa	Megastigmus zebrinus	male	haplotype 2	Yes		Yes	MT380071	MT383690
HE070	2013-08-01	South Africa	Megastigmus pretorianensis	female	haplotype 1	Yes	manually assembled	Yes	MN165919	MN165883
HE071	2013-08-01	South Africa	Megastigmus pretorianensis	female	haplotype 1	Yes	manually assembled	Yes	MN165920	MN165884
HE084	2014-03-23	Australia: Miva QLD	Megastigmus sp. 1	female	haplotype 1	Yes	manually assembled	Yes	MT375390	MT383691
HE085	2014-11-05	Vietnam: Quang Ninh	Megastigmus zebrinus	male	haplotype 3	Yes		Yes	MT380072	MT383692
HE093	2017-09-13	Australia: Coulson QLD	Megastigmus sp. 1	male	haplotype 2	Yes		Yes	MT380073	MT383693
HE094	2017-09-13	Australia: Coulson QLD	Megastigmus sp. 1	male	haplotype 1	Yes		Yes	MT380074	MT383694
HE095	2017-09-12	Australia: Allenview QLD	Bootanomyia sp1	male		Yes	manually assembled	Yes	MT375391	MT383695
HE096	2017-09-12	Australia: Wyaralong QLD	Megastigmus lawsoni 4	male (F1 generation)	Unspecified	No (pseudogene)		Yes	MT383736	MT383696
HE097	2017-09-21	QLD.H93.11 dark large	Megastigmus sp. 4	male	haplotype 1	Yes		Yes	MT380075	MT383697
HE098	2017-09-21	QLD.h93.11 small	Megastigmus sp. 1	male	haplotype 1	Yes		Yes	MT380076	MT383698
HE110	2017-10-13	Australia: Symonston ACT	Megastigmus sp. 5	female	haplotype 1	Yes		Yes	MT380077	MT383699
HE112	2017-10-14	Australia: Jindabyne NSW	Megastigmus sp. 6	male	haplotype 1	Yes		Yes	MT380078	MT383700
HE121	2017-12-28	Australia: Miva QLD	Megastigmus zvimendeli	female	haplotype 1	Yes	manually assembled	Yes	MN165921	MN165885
HE123	2017-01-17	Australia: Fernvale QLD	Megastigmus zvimendeli	male	haplotype 2	Yes	manually assembled	Yes	MN165922	MN165886
HE125	2017-01-17	Australia: Fernvale QLD	Megastigmus manonae	male (F1 generation)	haplotype 1	Yes	manually assembled	Yes	MN165923	MN165887
HE139	2015-08-01	Kenya	Megastigmus zvimendeli	male	haplotype 2	Yes		Yes	MN165938	MN165888
HE141	2017-06-01	Israel	Megastigmus zvimendeli	female	haplotype 2	Yes	manually assembled	Yes	MN165924	MN165889
HE144	2017-06-01	Israel		male		No (insufficient length)		No	n.a	n.a
HE145	2017-06-01	Israel		male		No (insufficient length)		No	n.a	n.a
HE147	2017-01-17	Australia: Fernvale QLD	Megastigmus manonae	male	haplotype 1	Yes	manually assembled	Yes	MN165925	MN165890
HE151	2018-01-16	Australia: Yarraman QLD	Bootanomyia sp2	female		Yes	manually assembled	Yes	MT375392	MT383701
HE152	2017-12-28	Australia: Miva QLD	Megastigmus zvimendeli	female (F1 generation)	haplotype 1	Yes		Yes	MN165932	MN165891
HE153	2017-11-29	Australia: Fernside QLD	Megastigmus sp. 1	female	haplotype 1	Yes		Yes	MT380079	MT383702
HE154	2018-01-16	Australia: Nanango QLD	Megastigmus manonae	female	haplotype 2	Yes		Yes	MN165944	MN165892
HE155	2018-01-16	Australia: Nanango QLD	Megastigmus manonae	male	haplotype 2	Yes		Yes	MN165943	MN165893
HE156	2018-01-16	Australia: Yarraman QLD	Megastigmus sp. 11	male (F1 generation)	haplotype 1	Yes		Yes	MT380080	MT383703
HE157	2017-01-17	Australia: Fernvale QLD	Megastigmus manonae	male (F1 generation)	haplotype 1	Yes	manually assembled	Yes	MN165926	MN165894
HE158	2017-01-17	Australia: Fernvale QLD	Megastigmus manonae	female	haplotype 1	Yes		Yes	MN165947	MN165895
HE159	2017-10-14	Australia: Jindabyne NSW	Megastigmus sp. 6	female	haplotype 2	Yes	manually assembled	Yes	MT375393	MT383704
HE161	2017-07-01	Kenya	Megastigmus zvimendeli	female	haplotype 2	Yes	manually assembled	Yes	MN165931	MN165896
HE162	2017-07-01	Kenya	Megastigmus zvimendeli	male	haplotype 2	Yes	manually assembled	Yes	MN165936	MN165897
HE163	2017-11-29	Australia: North Casino QLD	Megastigmus lawsoni 4	male	Unspecified	No (pseudogene)		Yes	MT383737	MT383705
HE164	2017-11-29	Australia: North Casino QLD	Megastigmus lawsoni 4	male	Unspecified	No (pseudogene)		Yes	MT383738	MT383706
HE165	2017-10-14	Australia: Shannons Flat NSW	Megastigmus sp. 5	female	haplotype 2	Yes		Yes	MT380081	MT383707
HE167	2018-01-12	Australia: Dutton Park QLD	Megastigmus sp. 1	male	haplotype 1	Yes		Yes	MT380082	MT383708
HE168	2018-01-12	Australia: Dutton Park QLD	Megastigmus manonae	male	haplotype 3	Yes	manually assembled	Yes	MN165927	MN165898
HE170	2017-07-18	Australia: Bungawalbin NSW	Megastigmus lawsoni 3	female		Yes		Yes	MT380083	MT383709
HE174	2018-03-19	Australia: Rosenthal Heights QLD	Megastigmus sp. 5	male	haplotype 3	Yes	manually assembled	Yes	MT375394	MT383710
HE176	2017-06-01	Israel	Megastigmus zvimendeli	female		No (amplification failed)		Yes	n.a	MN165899
HE177	2018-01-01	China	Megastigmus zvimendeli	male	haplotype 2	Yes	manually assembled	Yes	MN165928	MN165900
HE180	2018-06-14	Australia: Fernvale QLD	Megastigmus sp. 1	male	haplotype 3	Yes		Yes	MT380084	MT383711
HE181	2018-06-09	Australia: Miva QLD	Megastigmus sp. 1	male	haplotype 1	Yes		Yes	MT380085	MT383712
HE182	2018-05-03	Australia: Enoggera Reservoir QLD	Megastigmus sp. 1	male	haplotype 1	Yes		Yes	MT380086	MT383713
HE183	2018-01-16	Australia: Yarraman QLD	Megastigmus sp. 11	male	haplotype 1	Yes		Yes	MT380087	MT383714
HE188	2017-10-14	Australia: Jindabyne NSW	Megastigmus pretorianensis	male	haplotype 2	Yes	manually assembled	Yes	MN165949	MN165901
HE189	2018-01-16	Australia: Yarraman QLD	Bootanomyia sp2	female		No (amplification failed)		Yes	n.a	MT383715
HE191	2018-07-31	Australia: Mareeba QLD	Megastigmus sp. 10	male		Yes		Yes	MT380088	MT383716
HE192	2018-07-31	Australia: Irvinebank QLD	Megastigmus sp. 4	female	haplotype 1	Yes		Yes	MT380089	MT383717
HE193	2018-08-02	Australia: Chelmer QLD	Megastigmus lawsoni 1	female		Yes		Yes	MT380090	MT383718
HE194	2017-10-04	Australia: Ceratodus QLD	Megastigmus zvimendeli	male	haplotype 2	Yes		Yes	MN165937	MN165902
HE195	2018-08-05	Australia: Booral QLD	Megastigmus sp. 4	female	haplotype 1	Yes		Yes	MT380091	MT383719
HE198	2018-08-02	Australia: Chelmer QLD	Megastigmus sp. 8	male	haplotype 1	Yes	manually assembled	Yes	MT375395	MT383720
HE199	2017-10-15	Australia: Noorinbee VIC	Megastigmus manonae	male	haplotype 4	Yes		Yes	MN165942	MN165903
HE200	2018-08-03	Australia: Boolburra QLD	Megastigmus manonae	male	haplotype 5	Yes		Yes	MN165940	MN165904
HE201	2017-10-14	Australia: Bolaro NSW	Megastigmus sp. 9	female		Yes		Yes	MT380092	MT383721
HE203	2018-09-26	Australia: Black Mountain	Bootanoomyia sp3	male		Yes		Yes	MT380093	MT383722
HE204	2018-09-28	Australia: Run-o-waters	Bootanoomyia sp4	male		Yes		Yes	MT380094	MT383723
HE205	2018-09-27	Australia: Cassilis NSW	Megastigmus sp. 1	male	haplotype 1	Yes		Yes	MT380095	MT383724
HE206	2018-09-27	Australia: Cassilis NSW	Megastigmus sp. 1	female	haplotype 1	Yes		Yes	MT380096	MT383725
HE207	2018-09-27	Australia: Cassilis NSW	Megastigmus sp. 4	female	haplotype 1	Yes		Yes	MT380097	MT383726
HE208	2018-09-27	Australia: Cassilis NSW	Megastigmus sp. 8	female	haplotype 2	Yes		Yes	MT380098	MT383727
HE209	2018-10-01	Australia: Symonston ACT	Megastigmus lawsoni 4	male	Unspecified	No (pseudogene)		Yes	MT383739	MT383728
HE211	2018-11-17	Australia: Canina QLD	Megastigmus zvimendeli	female	haplotype 2	Yes		Yes	MN165935	MN165905
HE212	2018-11-17	Australia: Tuchekoi QLD	Megastigmus zvimendeli	female	haplotype 2	Yes		Yes	MN165934	MN165906
HE215	2018-07-31	Australia: Irvinebank QLD	Megastigmus zvimendeli	male	haplotype 2	Yes	manually assembled	Yes	MN165929	MN165907
HE216	2018-08-04	Australia: Monto QLD	Megastigmus lawsoni 4	female	Unspecified	No (pseudogene)		Yes	MT383740	MT383729
HE217	2019-01-17	Australia: Coondoo QLD	Megastigmus sp. 1	female	haplotype 1	Yes	manually assembled	Yes	MT380099	MT383730
HE222	2017-01-17	Australia: Fernvale QLD	Megastigmus manonae	female	haplotype 1	Yes		Yes	MN165946	MN165908
HE223	2018-12-14	Australia: Casino NSW	Megastigmus manonae	female	haplotype 6	Yes		Yes	MN165939	MN165909
HE226	2019-01-21	Australia: Miva QLD	Megastigmus zvimendeli	female	haplotype 4	Yes		Yes	MN165933	MN165910
HE227	2018-06-09	Australia: Miva QLD	Megastigmus zvimendeli	female	haplotype 3	Yes		Yes	MN165930	MN165911
HE228	2017-01-17	Australia: Fernvale QLD	Megastigmus manonae	female	haplotype 1	Yes		Yes	MN165945	MN165912
HE229	2018-01-16	Australia: Nanango QLD	Megastigmus manonae	female	haplotype 2	Yes		Yes	MN165941	MN165913
HE233	2018-01-16	Australia: Yarraman QLD	Megastigmus sp. 11	female		Yes		Yes	MT380100	MT383731
HE234	2017-10-12	Australia: Conjola NSW	Megastigmus sp. 1	female	haplotype 1	Yes		Yes	MT380101	MT383732

## Sheet: From public database
Taxon name	Reference/source	Marker type	Analysis involved	Plant associate	Locality	Accession number	Voucher	Accession number of other entries with identical sequences	Identical sequences
Megastigmus bipunctatus	Auger-Rozenberg et al., 2006	28S rDNA	28S phylogeny	Cupressaceae	France	AY900454	Megastigmus bipunctatus isolate Mbip.FRA	MF952211 MF952214	JP.Megastigmus bipunctatus clone GDEL3056b JP.Megastigmus bipunctatus clone GDEL3061b
Megastigmus cryptomeriae	Auger-Rozenberg et al., 2006	28S rDNA	28S phylogeny	Cupressaceae	China	AY900486	Megastigmus cryptomeriae isolate Mcry.CHI	AY900485	AM.Megastigmus cryptomeriae isolate Mcry.JPN
Megastigmus pinus	Auger-Rozenberg et al., 2006	28S rDNA	28S phylogeny	Pinaceae	Kenya	AY900462	Megastigmus pinus isolate Mpin.USA	AY900464	AM.Megastigmus pinus isolate Mpin.DEN
Megastigmus rosae	Auger-Rozenberg et al., 2006	28S rDNA	28S phylogeny	Rosaceae	France	AY900487	Megastigmus rosae isolate Mros.FRA
Megastigmus spermotrophus	Auger-Rozenberg et al., 2006	28S rDNA	28S phylogeny	Pinaceae	New Zealand	AY900483	Megastigmus spermotrophus isolate Msper.NZL	MF952210 AY900481 AY900466 AY900467 AY900482 KU984700 KU984703	JP.Megastigmus sp. Mercantour 2 clone GDEL3053b AM.Megastigmus pictus isolate Mpic.POL AM.Megastigmus rafni isolate Mraf.FRA AM.Megastigmus rafni isolate Mraf.USA AM.Megastigmus spermotrophus isolate Msper.CAN RA.Megastigmus rafni isolate MR48 RA.Megastigmus spermotrophus isolate MSP12
Torymus azureus	Auger-Rozenberg et al., 2006	28S rDNA	28S phylogeny (short fragment only)	Pinaceae	Poland	AY900490	Torymus azureus isolate TorP.POL
Megastigmus aculeatus	Boivin et al., 2014	COI mtDNA	Distance comparision			KF531842	Megastigmus aculeatus voucher MACNI1
Megastigmus aculeatus	Boivin et al., 2014	COI mtDNA	Distance comparision			KF531843	Megastigmus aculeatus voucher MACUL1
Megastigmus aff. rosae 'alba'	Boivin et al., 2014	COI mtDNA	Distance comparision			KF531839	Megastigmus aff. rosae 'alba' voucher MROAL1
Megastigmus amicorum	Boivin et al., 2014	COI mtDNA	Distance comparision			KF531835	Megastigmus amicorum voucher MAMIC1
Megastigmus atedius	Boivin et al., 2014	COI mtDNA	Distance comparision			KF531848	Megastigmus atedius voucher MATED1
Megastigmus atlanticus	Boivin et al., 2014	COI mtDNA	Distance comparision			KF531836	Megastigmus atlanticus voucher MATLA1
Megastigmus borriesi	Boivin et al., 2014	COI mtDNA	Distance comparision			KF531852	Megastigmus borriesi voucher MBORR1
Megastigmus brevicaudis	Boivin et al., 2014	COI mtDNA	Distance comparision			KF531834	Megastigmus brevicaudis voucher MBREV1
Megastigmus hoffmeyeri	Boivin et al., 2014	COI mtDNA	Distance comparision			KF531845	Megastigmus hoffmeyeri voucher MHOFF1
Megastigmus lasiocarpae	Boivin et al., 2014	COI mtDNA	Distance comparision			KF531853	Megastigmus lasiocarpae voucher MLASI1
Megastigmus nigrovariegatus	Boivin et al., 2014	COI mtDNA	Distance comparision			KF531838	Megastigmus nigrovariegatus voucher MNIGR1
Megastigmus pictus	Boivin et al., 2014	COI mtDNA	Distance comparision			KF531847	Megastigmus pictus voucher MPICT1
Megastigmus pinsapinis	Boivin et al., 2014	COI mtDNA	Distance comparision			KF531855	Megastigmus pinsapinis voucher MPINS1
Megastigmus rafni	Boivin et al., 2014	COI mtDNA	Distance comparision			KF531846	Megastigmus rafni voucher MRAFN1
Megastigmus schimitscheki	Boivin et al., 2014	COI mtDNA	Distance comparision			KF531854	Megastigmus schimitscheki voucher MSCHI1
Megastigmus suspectus	Boivin et al., 2014	COI mtDNA	Distance comparision			KF531856	Megastigmus suspectus voucher MSUSP1
Megastigmus thyoides	Boivin et al., 2014	COI mtDNA	Distance comparision			KF531851	Megastigmus thyoides voucher MTHYO1
Megastigmus transvaalensis	Boivin et al., 2014	COI mtDNA	Distance comparision			KF531858	Megastigmus transvaalensis voucher MTRAN1
Megastigmus tsugae	Boivin et al., 2014	COI mtDNA	Distance comparision			KF531849	Megastigmus tsugae voucher MTSUG1
Megastigmus bipunctatus	Boivin et al., 2014	COI mtDNA	Distance comparision, COI phylogeny			KF531837	Megastigmus bipunctatus voucher MBIPU1
Megastigmus cryptomeriae	Boivin et al., 2014	COI mtDNA	Distance comparision, COI phylogeny			KF531841	Megastigmus cryptomeriae voucher MCRYP1
Megastigmus pinus	Boivin et al., 2014	COI mtDNA	Distance comparision, COI phylogeny			KF531850	Megastigmus pinus voucher MPINU1
Megastigmus pistaciae	Boivin et al., 2014	COI mtDNA	Distance comparision, COI phylogeny			KF531857	Megastigmus pistaciae voucher MPIST1
Megastigmus rosae	Boivin et al., 2014	COI mtDNA	Distance comparision, COI phylogeny			KF531840	Megastigmus rosae voucher MROSA1
Megastigmus spermotrophus	Boivin et al., 2014	COI mtDNA	Distance comparision, COI phylogeny			KF531844	Megastigmus spermotrophus voucher MSPER1
Bootanomyia dorsalis	Bunnefeld et al., 2018	28S rDNA (genome assembly contig)	28S phylogeny& concatenated			UELU01002409	Bootanomyia (Megastigmus) dorsalis contig jcf7180005096386
Bootanomyia dorsalis	Bunnefeld et al., 2018	COI mtDNA (genome assembly contig)	COI phylogeny& concatenated			UELU01073658	Bootanomyia (Megastigmus) dorsalis contig jcf7180005167635
Bootanomyia sp. 2	Janšta et al. 2018	28S rDNA	28S phylogeny (short fragment only)			MF952331
Bootanomyia spPJ0018	Janšta et al. 2018	28S rDNA	28S phylogeny (short fragment only)			JN624262
Bootanomyia stigmatizans (Fabricius, 1798)	Janšta et al. 2018	28S rDNA	28S phylogeny (short fragment only)			MF952212
Bortesia sp. 1	Janšta et al. 2018	28S rDNA	28S phylogeny (short fragment only)			MF952333
Malostigmus sp. 1	Janšta et al. 2018	28S rDNA	28S phylogeny (short fragment only)			MF952315
Malostigmus sp. 2	Janšta et al. 2018	28S rDNA	28S phylogeny (short fragment only)			MF952318
Megastigmus sp. 1	Janšta et al. 2018	28S rDNA	28S phylogeny (short fragment only)			MF952270
Megastigmus sp. 2	Janšta et al. 2018	28S rDNA	28S phylogeny (short fragment only)			MF952342
Megastigmus sp. 3	Janšta et al. 2018	28S rDNA	28S phylogeny (short fragment only)			MF952303
Neomegastigmus sp. 1	Janšta et al. 2018	28S rDNA	28S phylogeny (short fragment only)			MF952304
Neomegastigmus sp. 2	Janšta et al. 2018	28S rDNA	28S phylogeny (short fragment only)			MF952372
Paramegastigmus sp.	Janšta et al. 2018	28S rDNA	28S phylogeny (short fragment only)			MF952380
Sycophaga gigas (Mayr, 1906)	Janšta et al. 2018	28S rDNA	28S phylogeny (short fragment only)			HM770698
Zeala walkerae Bouček, 1988	Janšta et al. 2018	28S rDNA	28S phylogeny (short fragment only)			MF952391
Megastigmus grewianae	Roques et al., 2016	28S rDNA	28S phylogeny& concatenated	Malvaceae	Kenya	KU984691	Megastigmus grewianae isolate MGR4
Megastigmus helinae	Roques et al., 2016	28S rDNA	28S phylogeny& concatenated	Rhamnaceae	Kenya	KU984692	Megastigmus helinae isolate MHE1
Megastigmus pistaciae	Roques et al., 2016	28S rDNA	28S phylogeny& concatenated	Anacardiaceae	Kenya	KU984699	Megastigmus pistaciae isolate MPT11	MF952213	JP.Megastigmus pistaciae clone GDEL3059b
Megastigmus zebrinus	Roques et al., 2016	28S rDNA	identical to sequences obtained from Le et al.	Myrtaceae	South Africa	KU984706	Megastigmus zebrinus isolate MZE1		voucher ID HE049, HE050, HE069 (South Africa) and HE085(Vietnam)
Megastigmus grewianae	Roques et al., 2016	COI mtDNA	COI phylogeny& concatenated	Malvaceae	Kenya	KU984677.1	Megastigmus grewianae isolate MGR4
Megastigmus helinae	Roques et al., 2016	COI mtDNA	COI phylogeny& concatenated	Rhamnaceae	Kenya	KU984678.1	Megastigmus helinae isolate MHE1
Megastigmus pistaciae	Roques et al., 2016	COI mtDNA	COI phylogeny& concatenated	Anacardiaceae	Kenya	KU984680.1	Megastigmus pistaciae isolate MPT11	MF952213	JP.Megastigmus pistaciae clone GDEL3059b

## Sheet: Sheet1
Taxon name	Reference/source	Marker type	Analysis involved	Plant associate	Locality	Accession number
Megastigmus bipunctatus	Auger-Rozenberg et al., 2006	28S rDNA	28S phylogeny	Cupressaceae	France	AY900454
Megastigmus cryptomeriae	Auger-Rozenberg et al., 2006	28S rDNA	28S phylogeny	Cupressaceae	China	AY900486
Megastigmus pinus	Auger-Rozenberg et al., 2006	28S rDNA	28S phylogeny	Pinaceae	Kenya	AY900462
Megastigmus rosae	Auger-Rozenberg et al., 2006	28S rDNA	28S phylogeny	Rosaceae	France	AY900487
Megastigmus spermotrophus	Auger-Rozenberg et al., 2006	28S rDNA	28S phylogeny	Pinaceae	New Zealand	AY900483
Torymus azureus	Auger-Rozenberg et al., 2006	28S rDNA	28S phylogeny (short fragment only)	Pinaceae	Poland	AY900490
Megastigmus aculeatus	Boivin et al., 2014	COI mtDNA	Distance comparision			KF531842
Megastigmus aculeatus	Boivin et al., 2014	COI mtDNA	Distance comparision			KF531843
Megastigmus aff. rosae 'alba'	Boivin et al., 2014	COI mtDNA	Distance comparision			KF531839
Megastigmus amicorum	Boivin et al., 2014	COI mtDNA	Distance comparision			KF531835
Megastigmus atedius	Boivin et al., 2014	COI mtDNA	Distance comparision			KF531848
Megastigmus atlanticus	Boivin et al., 2014	COI mtDNA	Distance comparision			KF531836
Megastigmus borriesi	Boivin et al., 2014	COI mtDNA	Distance comparision			KF531852
Megastigmus brevicaudis	Boivin et al., 2014	COI mtDNA	Distance comparision			KF531834
Megastigmus hoffmeyeri	Boivin et al., 2014	COI mtDNA	Distance comparision			KF531845
Megastigmus lasiocarpae	Boivin et al., 2014	COI mtDNA	Distance comparision			KF531853
Megastigmus nigrovariegatus	Boivin et al., 2014	COI mtDNA	Distance comparision			KF531838
Megastigmus pictus	Boivin et al., 2014	COI mtDNA	Distance comparision			KF531847
Megastigmus pinsapinis	Boivin et al., 2014	COI mtDNA	Distance comparision			KF531855
Megastigmus rafni	Boivin et al., 2014	COI mtDNA	Distance comparision			KF531846
Megastigmus schimitscheki	Boivin et al., 2014	COI mtDNA	Distance comparision			KF531854
Megastigmus suspectus	Boivin et al., 2014	COI mtDNA	Distance comparision			KF531856
Megastigmus thyoides	Boivin et al., 2014	COI mtDNA	Distance comparision			KF531851
Megastigmus transvaalensis	Boivin et al., 2014	COI mtDNA	Distance comparision			KF531858
Megastigmus tsugae	Boivin et al., 2014	COI mtDNA	Distance comparision			KF531849
Megastigmus bipunctatus	Boivin et al., 2014	COI mtDNA	Distance comparision, COI phylogeny			KF531837
Megastigmus cryptomeriae	Boivin et al., 2014	COI mtDNA	Distance comparision, COI phylogeny			KF531841
Megastigmus pinus	Boivin et al., 2014	COI mtDNA	Distance comparision, COI phylogeny			KF531850
Megastigmus pistaciae	Boivin et al., 2014	COI mtDNA	Distance comparision, COI phylogeny			KF531857
Megastigmus rosae	Boivin et al., 2014	COI mtDNA	Distance comparision, COI phylogeny			KF531840
Megastigmus spermotrophus	Boivin et al., 2014	COI mtDNA	Distance comparision, COI phylogeny			KF531844
Bootanomyia dorsalis	Bunnefeld et al., 2018	28S rDNA (genome assembly contig)	28S phylogeny& concatenated			UELU01002409
Bootanomyia dorsalis	Bunnefeld et al., 2018	COI mtDNA (genome assembly contig)	COI phylogeny& concatenated			UELU01073658
Bootanomyia sp. 2	Janšta et al. 2018	28S rDNA	28S phylogeny (short fragment only)			MF952331
Bootanomyia spPJ0018	Janšta et al. 2018	28S rDNA	28S phylogeny (short fragment only)			JN624262
Bootanomyia stigmatizans (Fabricius, 1798)	Janšta et al. 2018	28S rDNA	28S phylogeny (short fragment only)			MF952212
Bortesia sp. 1	Janšta et al. 2018	28S rDNA	28S phylogeny (short fragment only)			MF952333
Malostigmus sp. 1	Janšta et al. 2018	28S rDNA	28S phylogeny (short fragment only)			MF952315
Malostigmus sp. 2	Janšta et al. 2018	28S rDNA	28S phylogeny (short fragment only)			MF952318
Megastigmus sp. 1	Janšta et al. 2018	28S rDNA	28S phylogeny (short fragment only)			MF952270
Megastigmus sp. 2	Janšta et al. 2018	28S rDNA	28S phylogeny (short fragment only)			MF952342
Megastigmus sp. 3	Janšta et al. 2018	28S rDNA	28S phylogeny (short fragment only)			MF952303
Neomegastigmus sp. 1	Janšta et al. 2018	28S rDNA	28S phylogeny (short fragment only)			MF952304
Neomegastigmus sp. 2	Janšta et al. 2018	28S rDNA	28S phylogeny (short fragment only)			MF952372
Paramegastigmus sp.	Janšta et al. 2018	28S rDNA	28S phylogeny (short fragment only)			MF952380
Sycophaga gigas (Mayr, 1906)	Janšta et al. 2018	28S rDNA	28S phylogeny (short fragment only)			HM770698
Zeala walkerae Bouček, 1988	Janšta et al. 2018	28S rDNA	28S phylogeny (short fragment only)			MF952391
Megastigmus grewianae	Roques et al., 2016	28S rDNA	28S phylogeny& concatenated	Malvaceae	Kenya	KU984691
Megastigmus helinae	Roques et al., 2016	28S rDNA	28S phylogeny& concatenated	Rhamnaceae	Kenya	KU984692
Megastigmus pistaciae	Roques et al., 2016	28S rDNA	28S phylogeny& concatenated	Anacardiaceae	Kenya	KU984699
Megastigmus zebrinus	Roques et al., 2016	28S rDNA	identical to sequences obtained from Le et al.	Myrtaceae	South Africa	KU984706
Megastigmus grewianae	Roques et al., 2016	COI mtDNA	COI phylogeny& concatenated	Malvaceae	Kenya	KU984677.1
Megastigmus helinae	Roques et al., 2016	COI mtDNA	COI phylogeny& concatenated	Rhamnaceae	Kenya	KU984678.1
Megastigmus pistaciae	Roques et al., 2016	COI mtDNA	COI phylogeny& concatenated	Anacardiaceae	Kenya	KU984680.1
